# Supplementary material for: Rhizobacterial Community Assembly Patterns Vary Between Crop Species
Source: Front Microbiol. 2019 Apr 4;10:581. doi: 10.3389/fmicb.2019.00581 (PMC6458290; doi:10.3389/fmicb.2019.00581)
Supplement: Supplementary file 2 [file Data_Sheet_2.xlsx]

## Sheet: Sheet1
Data Sheet 1. NGS sample information; details of library pooling.
Run	Sample barcode	Sample name	Sample concentration (ng/μl)	Volume to give 50 ng	Volume of water to add	1x10^-2 library conc (ng/μl)	volume of water to give 1 ng/μl (4nM) add to 5 μl lib
1	1	R3Z	43	1.16279	32.8372	4.38	16.9
1	2	G16Z	38.8	1.28866	32.7113	6.16	25.8
1	3	G8Z	36.8	1.3587	32.6413	10.8	49
1	4	R2Z	21.2	2.35849	31.6415	5.96	24.8
1	5	G4Z	17.5	2.85714	31.1429	7.66	33.3
1	6	R5Z	11.7	4.2735	29.7265	7.02	30.1
1	7	R8A	8.74	5.72082	28.2792	1.72	3.6
1	8	G5Z	5.96	8.38926	25.6107	10.9	49.5
1	9	R20Z	3.4	14.7059	19.2941	3.78	13.9
1	10	G2Z	2.8	17.8571	16.1429	1.59	2.95
1	11	G8S	2.36	21.1864	12.8136	7.34	31.7
1	12	G4A	1.73	28.9017	5.09827	6.94	29.7
1	13	G2S	1.06	47.1698	-13.1698	3.76	13.8
1	14	G4S	0.792	63.1313	-29.1313	4.32	16.6
1	15	R5A	0.284	176.056	-142.056	2.14	5.7
1	16	G5S	0.182	274.725	-240.725	2.6	8
1	17	R3S	0.172	290.698	-256.698	1.79	3.95
1	18	R20A	0.166	301.205	-267.205	2.48	7.4
1	19	R2S	0.112	446.429	-412.429	1.94	4.7
1	20	R8Z	0.106	471.698	-437.698	1.18	0.9
1	21	G16S	0.05	1000	-966	2.44	7.2
1	22	G5A	0.05	1000	-966	0	-5
1	23	R20S	0.05	1000	-966	3.1	10.5
1	24	R5S	0.05	1000	-966	0.978	-0.11
2	1	R7A	43	1.16279	32.8372	14.1	65.5
2	2	R7P	38.8	1.28866	32.7113	11.4	52
2	3	R7S	36.8	1.3587	32.6413	9.44	42.2
2	4	R7Z	21.2	2.35849	31.6415	10.4	47
2	5	G6A	17.5	2.85714	31.1429	9.86	44.3
2	6	G6P	11.7	4.2735	29.7265	9.72	43.6
2	7	G6S	8.74	5.72082	28.2792	10.2	46
2	8	G6Z	5.96	8.38926	25.6107	4.94	19.7
2	9	R10A	3.4	14.7059	19.2941	8.66	38.3
2	10	R10P	2.8	17.8571	16.1429	13.4	62
2	11	R10S	2.36	21.1864	12.8136	7.88	34.4
2	12	R10Z	1.73	28.9017	5.09827	12	55
2	13	G9A	1.06	47.1698	-13.1698	10.7	48.5
2	14	G9P	0.792	63.1313	-29.1313	0.208	-3.96
2	15	G9S	0.284	176.056	-142.056	8.04	35.2
2	16	G9Z	0.182	274.725	-240.725	7.38	31.9
2	17	R9A	0.172	290.698	-256.698	10.4	47
2	18	R9P	0.166	301.205	-267.205	13.9	64.5
2	19	R9S	0.112	446.429	-412.429	10.1	45.5
2	20	R9Z	0.106	471.698	-437.698	10.2	46
2	21	G7A	0.05	1000	-966	9.74	43.7
2	22	G7P	0.05	1000	-966	7.04	30.2
2	23	G7S	0.05	1000	-966	9.58	42.9
2	24	G7Z	0.05	1000	-966	15.2	71
3	1	G15A	2.4	20.8333	13.1667	13.8	64
3	2	G15P	28.8	1.73611	32.2639	17.2	81
3	3	G15S	1.51	33.1126	0.887417	10.7	48.5
3	4	G15Z	19.8	2.52525	31.4747	8.12	35.6
3	5	R14A	0.42	119.048	-85.0476	6	25
3	6	R14P	7.5	6.66667	27.3333	8.24	36.2
3	7	R14S	0.1	500	-466	2	5
3	8	G1A	18.6	2.68817	31.3118	15	70
3	9	R14Z	5.5	9.09091	24.9091	4.5	17.5
3	10	G1P	2	25	9	17.7	83.5
3	11	G1S	2	25	9	2.24	6.2
3	12	G1Z	0.1	500	-466	2.52	7.6
3	13	R15A	5	10	24	10.7	48.5
3	14	R15P	4.5	11.1111	22.8889	8.4	37
3	15	R15S	0.1	500	-466	2.16	5.8
3	16	R15Z	23.8	2.10084	31.8992	7.62	33.1
3	17	R6P	1.69	29.5858	4.4142	9.5	42.5
3	18	R6Z	20	2.5	31.5	6.1	25.5
3	19	G11P	97	0.515464	33.4845	8.2	36
3	20	G11Z	6	8.33333	25.6667	7.4	32
3	21	R11P	106	0.471698	33.5283	7.2	31
3	22	R11Z	12.5	4	30	5.3	21.5
3	23	R3Z	25	2	32	18	85
3	24	R8S	0.1	500	-466	2	5
